# Supplementary material for: Bcl-xL: A Focus on Melanoma Pathobiology
Source: Int J Mol Sci. 2021 Mar 9;22(5):2777. doi: 10.3390/ijms22052777 (PMC7967179; doi:10.3390/ijms22052777)
Supplement: Supplementary file 1 [file ijms-22-02777-s001.zip]

Archive with 1 entries (1 files):
- ijms-1110368-supplementary.xlsx
