# Supplementary material for: Bcl-xL: A Focus on Melanoma Pathobiology
Source: Int J Mol Sci. 2021 Mar 9;22(5):2777. doi: 10.3390/ijms22052777 (PMC7967179; doi:10.3390/ijms22052777)
Supplement: Supplementary file 1 [file ijms-22-02777-s001.zip › ijms-1110368-supplementary.xlsx]

## Sheet: Foglio1
Table SI. list of putative transcription factors able to bind the BCL2L1 promoter identified via the UCSC Genome browser (https://genome.ucsc.edu/) that we cross-checked using the Lasagna tool browser (https://biogrid-lasagna.engr.uconn.edu/lasagna_search/index.php).
TF	SEQUENCE	Position	Strand	Score	p-value	E-value
c-Ets-1	GGAGGAAGCA	453	+	162.74	0.00085	0.42
ETS1	AGCTCAGGAA	477	-	99.27	0.0005	0.242
TAL1	TGAGGCAGTT	172	+	80.32	0.00035	0.172
TAL1	GGAGGAAGCA	453	+	78.02	0.00045	0.221
MEF-2A	TTCTATTTAAGCACC	269	-	68.9	0.000475	0.231
ER-alpha	GAGGGGGCTGGTTCCTGAGCT	466	+	68.1	0.00025	0.12
ER-alpha	GAGGGGGAAACTGCCTCA	172	-	64.33	0.0004	0.191
ER-alpha	GAGGGGGAAACTGCCTC	173	-	61.68	0.000725	0.35
ER-alpha	AGGGGGCTGGTTCCTGAGCTTC	467	+	60.85	0.000825	0.39
ER-alpha	GAGGGGGAAACTGCCTCAG	171	-	60.4	0.00095	0.45
GATA2	GCTCAGGAACCAG	473	-	55.84	0.000575	0.281
Hnf4a	GGTTCAAGGT	208	-	54.89	7.5e-05	0.037
ER-alpha	GCCCGGACACAATGGCC	7	-	47.9	0.00065	0.311
GATA-1	GATTGCCGG	38	-	19	0.000125	0.061
IRF-7	CAATCTGACTTTGGG	151	-	18.09	0.00065	0.314
NFKB1	GAGAAGTCCCT	223	+	16.75	0.00075	0.36
NFKB1	TGAGAAGTCCCT	222	+	16.3	0.000875	0.42
NFKB1	GGGGAATTCAG	72	+	16.25	0.000925	0.45
HNF-4	GGGTTCAAGGTTTCAGT	202	-	16.23	0.000275	0.133
Sox2	CCATTGTG	9	+	16.1	0.00045	0.219
HNF-4	TGGGGTTCAAGGTTTC	205	-	14.5	0.000825	0.4
Bach2	CCTGCGTC	190	+	13.77	0.0009	0.44
HNF4A	GGTTCAAGGTTTC	205	-	13.67	0.000225	0.11
FOXA1	GTTTGCTCTG	80	-	12.84	5e-05	0.0245
NF-kappaB	GGGACTTCTCA	222	-	12.82	7.5e-05	0.037
COUP-TF, HNF-4	GAAACCTTGAACCC	205	+	11.81	5e-05	0.0244
Nkx3-1	GCCAGGAGTACTCTCCC	327	-	11.2	0.00015	0.073
Sox17	GCCATTGTG	8	+	10.82	0.00015	0.074
Sox7	GCGGCCATTGTGTCCGGGCGGG	5	+	10.74	2.5e-05	0.012
TCF11:MafG	CCAAAGTCAGATTGCAGATCT	152	+	10.73	0.00085	0.41
NF-kappaB (p50)	GGGGATTGCC	40	-	10.72	7.5e-05	0.037
STAT3	TCCCGGAGGTGGCT	317	-	10.72	0.000575	0.276
AREB6	AGGTTTCAG	203	-	10.33	5e-05	0.0246
Matalpha2	CCCGGACACAATGGCCGCCG	3	-	10.21	0.0003	0.144
NF-kappaB	GGCAATCCCCA	40	+	10.13	0.00025	0.122
SOX-9	ACTTCTCAATGGGG	216	-	10.1	0.0002	0.097
Irf4	GCGTCCGAAACCCTA	235	-	10	0.000175	0.085
SOX-9	CGGACACAATGGCC	7	-	10	0.0002	0.097
NF-kappaB	GGGACTTCTC	223	-	9.99	0.000275	0.135
GATA-2	GCAGATCTGA	165	+	9.76	0.00025	0.123
Oct-1	CTGTCTGTGATGTT	121	-	9.5	0.00055	0.268
HNF4A	GGTTCAAGGTTTC	205	-	9.39	0.000125	0.061
Sox11	CCGGACACAATGGCCGC	5	-	9.35	0.0002	0.097
Nkx2-9	GGGAGAGTACTCCTGGC	327	+	9.3	0.000525	0.254
Tcfap2a	AAACCCTAAAGGGAC	228	-	9.25	0.0004	0.194
SOX9	ACACAATGG	9	-	9.22	0.00025	0.123
SOX9	ACACAATGG	9	-	9.22	0.00025	0.123
NF-kappaB (p65)	GGGGATTGCC	40	-	9.17	0.0002	0.098
Irf5	GGCGTCCGAAACCCT	236	-	9	0.00025	0.121
NF-kappaB	AAGGGACTTCTCAA	221	-	8.94	0.0003	0.146
Sox4	CTTCTCAATGGGGT	215	-	8.91	0.000375	0.183
HNF-1	GGCTGGTGCTTAAATAG	265	+	8.85	0.000575	0.278
Sox4	CCGGACACAATGGCCGC	5	-	8.83	0.000475	0.23
SOX10	CATTGT	10	+	8.8	0.00055	0.272
SOX9	TCTCAATGG	218	-	8.79	0.0004	0.197
Tcfap2c	AAACCCTAAAGGGAC	228	-	8.76	0.000475	0.231
PPARG	ATCTGAGGCAGTTTCCCCCTC	169	+	8.68	0.00095	0.45
Nkx3-1	CGGGAGAGTACTCCTGG	326	+	8.53	0.000775	0.38
NF-kappaB	GGGAATTCAGA	73	+	8.48	0.000775	0.38
HNF1B	TCAGTGAGGGAC	195	-	8.47	0.00095	0.46
Sox21	CGGCCATTGTGTCCGGG	6	+	8.46	0.00065	0.315
MyoD	GGCATTTGTT	94	+	8.44	0.000625	0.307
Nkx3-1	GGGAGAGTACTCCTGGC	327	+	8.38	0.000525	0.254
Sox18	GCTCTGAATTCCCCAA	70	-	8.38	0.00035	0.17
Nkx3-1	GAATGGAGGACCCGGCA	27	+	8.37	0.000925	0.45
Sox30	CGGACACAATGGCCGC	5	-	8.36	0.00075	0.36
Nkx1-1	AGCGGCATTTGTTGGGG	91	+	8.34	0.000475	0.23
STAT3	GAATTCCC	73	-	8.33	7.5e-05	0.037
COUP-TF, HNF-4	AAACCTTGAACCC	206	+	8.26	0.000525	0.256
Sox18	GGCCATTGTGTCCGGG	7	+	8.26	0.000875	0.42
TFAP2A	GCCTTTGGG	66	+	8.23	0.0004	0.197
Sox4	GGACACAATGGCCG	6	-	8.16	0.00065	0.32
Tcfap2b	CAAACCAGCGGCATT	85	+	8.13	0.0005	0.243
ETS1	GATCCG	438	+	8.01	0.0001	0.05
Irf4	CTCACTGAAACCTTG	199	+	7.99	0.0006	0.292
NF-kappaB (p65)	GGCAGTTTCC	175	+	7.93	0.000425	0.209
Pax5	AGGCCGCGGCTGCGGAGCGG	410	+	7.91	0.00095	0.46
ARP-1	GAAACCTTGAACCCC	205	+	7.88	0.00025	0.121
GATA-3	CAGATTGCA	159	+	7.88	0.00085	0.42
NF-kappaB	GGGGATTGCC	40	-	7.87	0.000825	0.41
NF-kappaB (p65)	CTGAATTCCC	73	-	7.85	0.000475	0.233
Sox18	CAACTAAATCCATACC	301	+	7.85	0.0006	0.291
NF-kappaB	GGGGATTGCC	40	-	7.79	0.000775	0.38
Foxl1	AGAGCAAACCAGCGGC	81	+	7.78	0.000925	0.45
Sox12	CCGGACACAATGGCCG	6	-	7.76	0.000825	0.4
SOX2	GGAGAGTACTCCTG	328	+	7.76	0.0009	0.44
ARP-1	CGAAGCTCAGGAACCA	474	-	7.73	0.000275	0.133
FOXC1	TCCCAGTA	344	+	7.68	0.00095	0.47
MEF-2	GGCTGGTGCTTAAATAGAAAAA	265	+	7.61	0.000425	0.204
NFKB1	GGGGATTGCCG	39	-	7.58	0.000925	0.45
Gata1	CGATCC	437	+	7.54	0.0002	0.099
NFKB1	GGGGGTCTCCG	104	+	7.53	0.00095	0.47
TFAP2A	GCCTTCAAC	115	+	7.52	0.00085	0.42
Irf6	GCGTCCGAAACCCTAAA	233	-	7.35	0.000825	0.4
Sox13	CCTCCGGGAGAGTACTC	322	+	7.35	0.0008	0.39
AP-2rep	CAGTAGG	347	+	7.33	0.00035	0.173
NF-kappaB	GGGGGAAACTGCCT	174	-	7.33	0.000825	0.4
Pax-2	GGGAAACTG	177	-	7.21	0.00045	0.221
Tcfap2b	AACCCTAAAGGGAC	228	-	7.19	0.000975	0.47
STAT5A	GAATTCCC	73	-	7.11	0.00065	0.32
Tcfap2b	GGGCCTTTGGGGAA	64	+	7.09	0.001	0.49
Msx-1	CAGGAATTG	490	-	7.02	0.000975	0.48
ISRE	CAGTTTCCCCCTCCC	177	+	7	0.000625	0.304
Pax-2	CCCAAAGTC	151	+	6.98	0.000725	0.36
NF-kappaB (p65)	GGGGAATTCA	72	+	6.97	0.000875	0.43
PPARG	GAGGGGGAAACTGCCTCAGA	170	-	6.96	0.000375	0.18
NF-kappaB	GGTGGCCTTCCCAA	142	+	6.88	0.001	0.49
Pax-2	CCGAAACCC	237	-	6.88	0.00085	0.42
GATA2	CGATC	437	+	6.82	0.000925	0.46
AP-2rep	CAGTGAG	199	-	6.45	0.00095	0.47
NF-kappaB (p50)	GAGAAGTCCC	223	+	6.41	0.000675	0.33
Irf5	CCTCACTGAAACCTT	198	+	6.4	0.000925	0.45
TP53	ACAGACAGGCCTGGGGGTGG	127	+	6.34	0.0002	0.096
Tcfap2e	GCCCGGACACAATG	10	-	6.03	0.001	0.49
p53	GGCCACCCCCAGGCCTGTC	130	-	6.02	0.000275	0.132
p53	AGACAGGCCTGGGGGTGGC	129	+	5.1	0.00035	0.168
Tal-1beta:ITF-2	CCCAACAAATGCCGCT	91	-	4.4	0.0008	0.39
SEF-1	CCCAGGCCTGTCTGTGAT	124	-	4.04	0.001	0.48
PPARG::RXRA	ATGGGGTTCAAGGTTTCAGT	202	-	3.7	0.0008	0.38
